# Supplementary material for: A Keratin 12 Expression-Based Analysis of Stem-Precursor Cells and Differentiation in the Limbal–Corneal Epithelium Using Single-Cell RNA-Seq Data
Source: Biology (Basel). 2024 Feb 26;13(3):145. doi: 10.3390/biology13030145 (PMC10968048; doi:10.3390/biology13030145)
Supplement: Supplementary file 1 [file biology-13-00145-s001.zip]

Archive with 1 entries (1 files):
- Supplement  S1.xlsx
